# Supplementary material for: Revealing endogenous conditions for Peto’s paradox via an ordinary differential equation model
Source: J Math Biol. 2024 Jul 6;89(2):27. doi: 10.1007/s00285-024-02123-7 (PMC11227477; doi:10.1007/s00285-024-02123-7)
Supplement: Supplementary file 1 — Supplementary file1 (XLSX 227 KB) [file 285_2024_2123_MOESM1_ESM.xlsx]

## Sheet: Cell data
Species	Cell Line Name	RRID	Doubling time	Note	Average doubling time (hr)	growth rate (1/hr)		adult weight (kg)	maximum lifespan (yr)
Sheep (Ovis aries)	BW6F2	CVCL_C3P0	17-24		32.02	0.02165		80	22.8
	MSF32	CVCL_6G26	28.2
	TSF19	CVCL_W807	24.9
	USEM	CVCL_JJ70	72
	YSWS-SF	CVCL_IJ28	26
Bovine (Bos taurus)	BCE C/D-1b	CVCL_2865	55		46.86	0.01479		750; 347	20
			30
	BFH12	CVCL_JQ51	23.5	SV-40 transformed
			25.6
	BFL-9	CVCL_5N25	72-96
	BIEC_c4	CVCL_UZ22	14.16
	BT-1	CVCL_WK81	65.28
			71.28
	CPA	CVCL_2876	82	Persistently infected by bovine viral diarrhea virus
	CPAE	CVCL_2877	43.2	Persistently infected by bovine viral diarrhea virus 2
	F3	CVCL_A2GF	24
	NM-1	CVCL_3074	30
	PEMf	CVCL_YQ47	24
Horse (Equus caballus)	PfLu	CVCL_RX35	30		30	0.0231		300	57
Pig (Sus scrofa)	DEMF	CVCL_LJ50	26		26.73	0.02593		130;135	27
	LEMf	CVCL_YQ03	24
	WPF22	CVCL_W044	30.2
Pygmy chimpanzee (Pan paniscus)	KB10025	CVCL_A9ZU	57.6		55.92	0.0124		39.925	55
	KB4512	CVCL_A9ZW	62.4
	KB5275	CVCL_A9ZT	57.6
	KB5828	CVCL_A9ZX	64.8
	KB6884	CVCL_A9ZS	48
	KB7033	CVCL_A9ZV	50.4
	KB7189	CVCL_A1AB	67.2
	KB7998	CVCL_A9ZY	48
	KB8024	CVCL_A1AA	55.2
	KB8025	CVCL_A9ZZ	48
Rat (Rattus norvegicus)	IEC-17	CVCL_T759	22.4		34.22	0.02026		0.3;0.4	3.8
	IEC-18	CVCL_0324	16.6
	IEC-6	CVCL_0343	20
			50
	RNB	CVCL_D237	20
	SDRL-1	CVCL_W372	96
	UMR-201	CVCL_F683	24
	RBL-01	CVCL_5U61	24.792
Mouse (Mus musculus)	M0505	CVCL_HP91	48		28.4	0.02441		0.0205	4
	MA-89	CVCL_J293	24-36
	Sol-8	CVCL_6449	16-18
Goat (Capra hircus)	gMEC	CVCL_ZV96	72		49.75	0.01393		61;45	20.8
	GSF289	CVCL_W830	25
	JGG	CVCL_GU02	48
	LCG-F	CVCL_IJ27	65.5
	MGEF	CVCL_YS99	36
	ORS[Goat]	CVCL_IR22	52
Western lowland gorilla (Gorilla gorilla gorilla)	KB5047	CVCL_A1AG	48		49.53	0.01399		139.842;180	60.1
	KB6268	CVCL_A1AF	48
	KB6267	CVCL_A1AM	45.6
	KB7500	CVCL_A1AH	43.2
	KB7621	CVCL_A1AK	55.2
	KB7801	CVCL_A1AI	45.6
	KB8021	CVCL_A1AJ	57.6
	KB8592	CVCL_A1AE	45.6
	KB8594	CVCL_A1AL	38.4
	KB8840	CVCL_A1AC	60
	KB9047	CVCL_A1AD	57.6
Humpback whale (Megaptera novaeangliae)	HuWa1	CVCL_4U66	41		41.5	0.0167		30000	95
	HuWa2	CVCL_4U67	42

## Sheet: Growth rate
Maximum lifespan (yr)	Maximum lifespan (hr)	growth rate (1/hr)	If e=growth_rate*Maximum_lifespan, e of this species =	Average e
22.8	199728	0.02165	4324.11	5588.89
20	175200	0.01479	2591.21
57	499320	0.0231	11534.3
27	236520	0.02593	6132.96
55	481800	0.0124	5974.32
3.8	33288	0.02026	674.415
4	35040	0.02441	855.326
20.8	182208	0.01393	2538.16
60.1	526476	0.01399	7365.4
95	832200	0.0167	13897.7
fit from excel
			fit inverse relation by e = 5589, r^2=-185.6			fit inverse relation by curve_fit function from scipy.optimize, r^2=-7.9, e around 982
